# Supplementary material for: First Record of a Suspected Human-Pathogenic Borrelia Species in Populations of the Bat Tick Carios vespertilionis in Sweden
Source: Microorganisms. 2021 May 20;9(5):1100. doi: 10.3390/microorganisms9051100 (PMC8160990; doi:10.3390/microorganisms9051100)
Supplement: Supplementary file 1 [file microorganisms-09-01100-s001.zip]

Archive with 1 entries (1 files):
- Document S1_changes.pdf
